# Supplementary material for: α/β-Peptides as Nanomolar Triggers of Lipid Raft-Mediated Endocytosis through GM1 Ganglioside Recognition
Source: Pharmaceutics. 2022 Mar 7;14(3):580. doi: 10.3390/pharmaceutics14030580 (PMC8953856; doi:10.3390/pharmaceutics14030580)
Supplement: Supplementary file 1 [file pharmaceutics-14-00580-s001.zip]

Archive with 1 entries (1 files):
- pharmaceutics-1594486-supplementary.pdf
